# Supplementary material for: Long-Term Suppression of Circulating Proinflammatory Cytokines in Multiple Sclerosis Patients Following Autologous Haematopoietic Stem Cell Transplantation
Source: Front Immunol. 2022 Jan 19;12:782935. doi: 10.3389/fimmu.2021.782935 (PMC8807525; doi:10.3389/fimmu.2021.782935)
Supplement: Supplementary file 1 [file Table_1.xlsx]

## Sheet: Sheet1
Supplementary Table 1. Individual study subject details
Subject ID	Sex	Age at Tx	Prior DMTs*	EDSS at baseline	Post-Tx relapses/MRI activity within 24 months
MS AHSCT Cohort
MS001	F	29	IFNβ1a, FIN, NTZ	3.5	No
MS002	F	22	IFNβ1a, FIN	3.5	Relapse at 13M
MS003	M	27	IFNβ1a, NTZ	4.5	No
MS004	F	46	IFNβ1a, GA, DMF	4.5	No
MS005	F	37	IFNβ1a, GA, NTZ	6.5	Relapse at 22M
MS006	M	30	IFNβ1a, FIN, NTZ	4	No
MS007	M	25	FIN	2	No
MS008	F	35	FIN, NTZ, plasma exchange, DMF	3	No
MS009	F	43	FIN, NTZ	5	Relapse at 23M
MS010	M	33	IFNβ1a, GA, FIN, MTX	4.5	No
MS011	F	41	IFNβ1a, GA, MTX, NTZ	6.5	No
MS012	F	38	IFNβ1a, FIN, NTZ	4	No
MS013	F	55	IFNβ1a, GA, FIN, NTZ, DMF	6.5	No
MS014	F	36	IFNβ1a, NTZ, DMF	6.5	No
MS015	M	55	IFNβ1a, NTZ, DMF, RTX	6	No
MS016	M	29	IFNβ1a, GA, DMF	2	No
MS017	M	28	IFNβ1a, FIN	2	No
MS018	F	37	IFNβ1a, GA, MTX, NTZ, DMF	4	No
MS019	F	37	GA, NTZ	6.5	No
MS020	M	31	IFNβ1a, FIN, NTZ, DMF	3	No
MS021	M	44	IFNβ1a, GA, FIN, NTZ	3.5	Relapse at 11M.
MS022	F	45	FIN, GA	6.5	No
Healthy Controls Cohort
HC1	M	25
HC2	F	36
HC3	M	52
HC4	F	35
HC5	F	42
HC6	M	37
HC7	F	42
HC8	M	25
HC9	F	36
Non-Hodgkin's Lymphoma Cohort
NH1	F	58
NH2	M	29
NH3	F	65
NH4	M	57
NH5	M	60
NH6	F	67
NH7	F	55
NH8	F	63
NH9	M	68
RTX = Rituximab; DMF = Dimethyl fumerate; FIN = Fingolimod; GA = Glatiramer acetate; IFN = Interferon; MTX = Mitoxantrone; NTZ = Natalizumab; M = Months; N = No relapse/MRI activity; Tx = Transplant (AHSCT). *pulse steroid use has not been included in this table.
